# Supplementary material for: TOP2A Expression in Pheochromocytoma and Abdominal Paraganglioma: a Marker of Poor Clinical Outcome?
Source: Endocr Pathol. 2023 Jan 19;34(1):129–41. doi: 10.1007/s12022-022-09746-w (PMC10011289; doi:10.1007/s12022-022-09746-w)
Supplement: Supplementary file 2 — Supplementary file2 (XLSX 32 KB) [file 12022_2022_9746_MOESM2_ESM.xlsx]

## Sheet: S1
Supplementary Table S1: Clinical characteristics of the pheochromocytoma and paraganglioma (PPGL) cohort.
Case nr	Tissue type	Gender	Age at diagnosis (years)	Tumor size (mm)	Metastasis or relapse	Follow up time (years)	Outcome	Metastatic site/s	Cluster 1 or 2 by mutation or mRNA	Total PASS	NA levels	A levels	TOP2A expression	Mutation in known predisposing PPGL gene	Genes screened	TOP2A immunoreactivity	Ki-67 labeling index*	Focal or confluent necrosis	Mitotic figures 3/10HPF	Capsular invasion	Tumor cell spindling
1	PCC	F	58	160	No	31	AWOD		2	2	↑	↑	0.00114191	HRAS	14 genes			Yes	No	No	No
3	PCC	F	46	100	No	31	AWOD		2	3	↑	↑	0.00236	KMT2D (n.d.), HRAS	14 genes			Yes	No	Yes	No
5	PCC	M	53	40	No	30	AWOD		2	3	↑	Normal	0.00178071	RET (C)	14 genes			No	No	No	No
6	PCC	F	44	20	No	17	AWOD				↑	Normal	0.000436419	KMT2D (C)	14 genes
7	PCC	F	54	30	No	30	AWOD		1 / 2	4	↑	Normal	0.00106667	KIF1B (C)	14 genes			No	No	No	No
8	PCC	M	59	20	No	12	DOC		2	0	Normal	↑	0.000332659	NF1 (C)	14 genes	1.3%		No	No	No	No
9	PCC	F	56	15	No	0	DOC				Normal	Normal	5.19446e-05	None found	14 genes
11	PCC	M	45	35	No	17	AWOD				↑	↑	0.00016834	None found	14 genes
13	PCC	F	45	30	No	28	AWOD		2	2			0.000281028	RET (C)	14 genes	1.1%		No	No	No	No
14	PCC	F	52	60	No	27	AWOD		2	2			0.000113031	None found	14 genes			No	No	No	No
15	PCC	F	37	40	No	27	AWOD		2	3	↑	↑	0.000327701	None found	14 genes			No	Yes	No	No
16	PCC	F	30	60	No	19	AWOD				↑	Normal	7.04032e-05	None found	14 genes
19	PCC	M	37	100	No	27	AWOD		2	1	↑	↑	0.000289597	None found	14 genes			No	No	No	No
20	PCC	F	68	35	No	6	DOC		2	3			0.000187824	NF1 (S)	14 genes			No	No	No	No
21	PCC	M	31	40	No	0	AWOD		1		Normal	Normal	2.86058e-05	VHL (C)	14 genes
22	PCC	M	35	20	No	24	AWOD		2	3	Normal	↑	0.000785737	None found	14 genes			Yes	No	No	No
23	PCC	F	41	40	No	24	AWOD		2	3	Normal	↑	0.000249271	RET (C)	14 genes			No	No	No	No
24	PCC	F	74	50	No	11	DOC		2	4			0.000156198	NF1 (S)	14 genes			Yes	No	No	No
26	PCC	F	65	60	No	22	AWOD		2	0			0.000187954	RET (S)	14 genes			No	No	No	No
27	PCC	F	51	35	No	9	DOC		1	0			0.000264704	KMT2D (C)	8 genes			No	No	No	No
28	PCC	F	77	100	No	7	DOC		2	8			0.000106859	None found	14 genes			Yes	No	Yes	No
29	PCC	F	47	45	No	21	AWOD		2	5	Normal	Normal	0.000155514	RET (S)	14 genes	<1%		Yes	No	No	No
30	PCC	F	44	25	No	17	AWOD		2		↑	Normal		RET (C), KMT2D (S)	14 genes	1.1%
31	PCC	F	34	50	No	17	AWOD		2				0.00103607	RET (C)	14 genes
33	PCC	F	74	75	No	14	DOC		2	2			0.000147125	None found	8 genes	<1%		No	No	No	No
34	PCC	M	41	60	No	20	AWOD		2	7	↑	↑	0.000698396	RET (C)	14 genes	<1%		No	No	Yes	Yes
35	PCC	F	70	75	No	6	DOC		2	2			0.000123689	NF1 (C)	6 genes	<1%		No	No	No	No
36	PCC	M	40	110	Met: 0 years later	0	DOD	Liver	1	10	↑	↑	0.0406106	KMT2D (S)	14 genes	1.9%		Yes	Yes	No	Yes
37	PCC	F	52	40	No	20	AWOD		1	3	↑	↑	0.000357113	None found	14 genes	<1%		No	No	No	No
38	PCC	M	53	30	No	20	AWOD		2	4	↑	↑	0.000420482	NF1 (S)	14 genes	1.2%		No	No	No	No
39	PCC	F	69	30	No	19	AWOD		2	1	Normal	↑	0.000257406	NF1 (S)	14 genes	<1%		No	No	No	No
40	PCC	M	59	70	No	10	DOC		2	1			0.000750774	None found	8 genes	1.5%		No	No	No	No
41	PCC	F	61	60	No	19	AWOD		2	4			0.00174326	NF1 (S)	8 genes	2.5%		No	No	No	No
43	PCC	M	69	65	No	18	AWOD		1 / 2	1		Normal	5.40755e-05	KMT2D (S), RET (S)	14 genes			No	No	No	No
44	PCC	F	50	20	No	18	AWOD		2	3	Normal	Normal	0.000271643	NF1 (S)	14 genes			No	No	No	No
47	PCC	M	63	25	No	17	AWOD		2	1	↑	Normal	0.000420288	NF1 (S)	14 genes	<1%	<1%	No	No	No	No
48	PCC	M	52	80	No	16	AWOD		2	4	Normal	Normal	0.000284227	NF1 (C)	14 genes			Yes	No	No	No
49	PCC	M	76	50	No	11	DOC		2	0	Normal	Normal	0.00117496	None found	14 genes			No	No	No	No
50	PCC	M	66	40	No	11	AWOD				↑	↑	0.000759322	None found	14 genes
51	PCC	F	65	20	No	15	AWOD		2	2	↑	Normal	0.000178825	None found	14 genes			No	No	No	No
52	PCC	M	45	25	No	14	AWOD		2	4	↑	Normal	0.000877589	KMT2D (S), NF1 (S)	14 genes			No	No	No	No
53	PCC	M	72	50	No	14	AWOD		2	0			0.000168496	HRAS	8 genes	<1%		No	No	No	No
55	PCC	F	68	35	No	14	AWOD		2	0			0.000381772	HRAS	8 genes			No	No	No	No
56	PCC	F	50	70	No	14	AWOD		1	2			0.00150467	None found	8 genes			No	No	No	No
57	PCC	F	83	55	No	13	AWOD		2	0			0.00120786	NF1 (S)	8 genes			No	No	No	No
58	PCC	M	27	90	No	13	AWOD		1	0	↑	↑	0.00043041	None found	14 genes			No	No	No	No
59	PCC	F	56	50	No	13	AWOD		1	4			0.000188258	EPAS1 (C)	8 genes	2.8%	0.05	Yes	No	No	No
60	PCC	F	59	70	No	12	AWOD		1					None found	8 genes	3.0%	0.12	No	No	No	No
61	PCC	F	74	70	No	12	AWOD		2	3	↑	Normal	9.85808e-05	NF1 (S)	14 genes	<1%	<1%	Yes	No	No	No
62	PCC	F	64	42	No	9	AWOD				↑	Normal	0.000170296	None found	14 genes	<1%	0.02
63	PCC	F	45	70	No	8	AWOD		2		↑	Normal	0.000750254	RET (C)	14 genes
64	PCC	M	74	20	No	12	AWOD		2	0	↑	Normal	0.000222177	RET (S)	14 genes			No	No	No	No
65	PCC	M	39	30	No	11	AWOD		2	2	Normal	Normal	8.91545e-05	None found	14 genes	<1%	<1%	No	No	Yes	No
66	PCC	M	59	45	No	11	AWOD		2	1			0.000470451	KMT2D (S)	8 genes	<1%	<1%	No	No	Yes	No
67	PCC	F	80	75	Met: 5 years later	5	DOD	Bone	2	4			0.000237739	KMT2D (S), NF1 (S)	8 genes	<1%	<1%	Yes	No	No	No
68	PCC	M	52	120	Met: 2 years later	8	DOD	Bone	1					None found	8 genes	2.4%	0.12	No	Yes	Yes	Yes
69	PCC	F	61	120	Met: 9 years later	11	AWOD	Lymph node	1				0.000645185	EPAS1 (n.d.)	8 genes	<1%	<1%	No	No	Yes	No
70	PCC	F	19	45	No	8	AWOD						0.000446826	None found	8 genes	0.01	0.04
71	PCC	M	65	20	No	11	AWOD		1	0	↑	Normal	0.000238564	None found	14 genes	<1%	<1%	No	No	No	No
72	PCC	F	30	30	No	7	AWOD		2		↑	↑	0.000568192	RET (C), NF1 (C)	14 genes
74	PCC	M	76	20	No	8	DOC		2	5	↑	Normal	0.000156289	None found	14 genes			No	No	Yes	No
76	PCC	M	71	40	No	3	DOC		1	3			0.000588637	None found	8 genes			No	No	Yes	No
77	PCC	M	66	20	No	5	AWOD		2		↑	↑	0.000437024	NF1 (n.d.)	14 genes
78	PCC	F	60	55	No	9	AWOD		2	1			0.000801135	None found	8 genes			No	No	No	No
79	PCC	M	66	24	No	9	AWOD		1	0			0.000196707	None found	8 genes			No	No	No	No
81	PCC	M	33	20	No	4	AWOD		2		↑	↑	0.00296723	RET (C)	14 genes
83	PCC	F	42	90	No	8	AWOD		2		Normal	Normal		KMT2D (S), NF1 (S)	14 genes	<1%	<1%	No	No	No	Yes
85	PCC	F	62	55	No	7	AWOD		1	4	↑	Normal	0.00112906	None found	14 genes	<1%	<1%	No	No	Yes	No
86	PCC	F	57	70	No	7	AWOD		2	4	↑	↑	0.00127496	MAX (S), NF1 (S)	14 genes	<1%	<1%	No	No	No	No
87	PCC	F	55	60	No	8	AWOD		2	0	↑	Normal	0.000241504	KMT2D (S), TMEM127 (C)	14 genes	<1%	<1%	No	No	No	No
88	PCC	M	73	70	No	6	DOC		2		↑	↑	0.00185761	HRAS	14 genes	0.01	<1%	No	No	No	No
90	PCC	M	52	16	No	8	AWOD				↑	Normal	0.00138955	None found	14 genes	<1%	<1%	No	No	No	No
91	PCC	M	46	40	No	8	AWOD				↑	Normal	0.00138394	None found	14 genes	1.3%	0.01	No	No	No	No
92	PCC	F	57	45	No	7	AWOD		1	2	↑	Normal	0.00197399	KMT2D (S)	14 genes	<1%	<1%	No	No	Yes	No
93	PCC	F	57	60	No	7	AWOD		2	1	↑	↑	0.000460344	NF1 (S)	14 genes	<1%	<1%	No	No	No	No
94	PCC	M	67	42	No	6	DOC		1	4	↑	Normal	0.00243083	EPAS1 (S)	14 genes	1.2%		No	No	Yes	Yes
96	PCC	M	47	36	No	7	AWOD		1				0.00171331	SDHA (C) VHL (S), EGLN1 (C)	14 genes			No	No	No	No
97	PCC	F	53	60	No	7	AWOD				↑	↑		None found	14 genes	<1%	<1%	No	No	Yes	No
101	PGL	M	14	45	No	30	AWOD		1	1	↑	Normal	0.00360613	SDHB (C)	14 genes			No	No	No	No
103	PGL	M	25	45	Relapse 8 years later	26	AWOD		1	4	↑	Normal	0.00418952	SDHB (C)	14 genes			No	No	Yes	No
104	PGL	F	57	70	No	25	AWOD		2	9	↑	↑	0.000262329	None found	14 genes			No	No	Yes	Yes
106	PGL	M	24	50	No	21	AWOD		1	6	Normal	Normal	0.000397801	EPAS1 x 2 (S)	14 genes			No	No	No	No
107	PGL	M	73	45	No	13	DOC		1 / 2	2	↑	Normal	0.000693812	EPAS1 (n.d.)	14 genes			No	No	No	No
109	PGL	M	46	30	No	19	AWOD		1	4	↑	↑	0.0057469	EPAS1 (n.d.)	14 genes			No	No	Yes	No
110	PGL	F	27	30	Met: 0 years later	7	DOD	Ovary, lymph node	1	5			0.000905917	None found	14 genes			No	No	Yes	No
111	PGL	M	61	45	No	15	AWOD		2	7	↑	↑	0.000544417	None found	14 genes			No	No	Yes	No
112	PGL	M	42	50	Met: 4 years later	13	DOC	Lymph node	1				0.00990931	None found	14 genes			Yes	Yes	Yes	No
113	PGL	M	26	40	Met: 0 years later	2	DOD	Liver, bone, lymph node	1	9	↑	Normal	0.0313947	SDHB (C), TERT	14 genes			Yes	No	Yes	Yes
AWOD: alive with no evidence of disease; C: Constitutional mutation; DOC: dead of other cause; DOD: dead of disease; F: Female; M: Male; Met: Metastasis; S: Somatic mutation; ↑: increased levels; * derived from clinical routine practice
14 genes: EGLN1, EPAS1 KIF1Bβ, MAX, MEN1, NF1, RET, SDHA, SDHB, SDHC, SDHD, SDHAF2, TMEM127, VHL (Welander et al 2014 PMID: 24694336).
8 genes: MAX, NF1, SDHB, SDHD, RET, VHL (Welander et al 2012 PMID: 23010473), EPAS1, TMEM127 (Welander et al 2014 PMID: 24741025).
6 genes: MAX, NF1, SDHB, SDHD, RET, VHL (Welander et al 2012 PMID: 23010473).

## Sheet: S2
Suplementary table S2: Multivariate analysis investigating clinical parameters as independent variables in relation to metastasis in pheochromocytoma and paraganglioma (PPGL).
Dependent Variables		95% Confidence Interval		p-value
		Lower Bound	Upper Bound
Age	Metastasis	26.2	53	0.015
	No metastasis	53.2	61
Tumor size	Metastasis	36.6	83.4	0.440
	No metastasis	43.7	57.3
TOP2A expression	Metastasis	0.011	0.02	<0.001
	No metastasis	-0.001	0.002
Total PASS	Metastasis	4.4	8.4	<0.001
	No metastasis	2	3.1
Significant p-values (<0.05) are highlighted in bold.
